# Supplementary material for: Perturbations in levels of essential metals less severe in Parkinson’s disease without dementia than in Parkinson’s disease dementia
Source: Metallomics. 2025 Feb 11;17(3):mfaf006. doi: 10.1093/mtomcs/mfaf006 (PMC11895508; doi:10.1093/mtomcs/mfaf006)
Supplement: mfaf006_Supplemental_Files [file mfaf006_supplemental_files.zip]

Archive with 2 entries (2 files):
- Suppl_Data A1.docx
- Suppl_Data B.xlsx
