# Supplementary material for: Perturbations in levels of essential metals less severe in Parkinson’s disease without dementia than in Parkinson’s disease dementia
Source: Metallomics. 2025 Feb 11;17(3):mfaf006. doi: 10.1093/mtomcs/mfaf006 (PMC11895508; doi:10.1093/mtomcs/mfaf006)
Supplement: mfaf006_Supplemental_Files [file mfaf006_supplemental_files.zip › Suppl_Data B.xlsx]

## Sheet: HP Results
		0			23 Na [ He ]	24 Mg [ He ]	39 K [ He ]	44 Ca [ He ]	55 Mn [ He ]	56 Fe [ He ]	63 Cu [ He ]	66 Zn [ He ]	78 Se [ HEHe ]
		Comment	Class	Sample Weight	Conc. [ mmol/kg ]	Conc. [ mmol/kg ]	Conc. [ mmol/kg ]	Conc. [ mmol/kg ]	Conc. [ umol/kg ]	Conc. [ mmol/kg ]	Conc. [ umol/kg ]	Conc. [ mmol/kg ]	Conc. [ umol/kg ]
		C03	C	9.5	535.543	23.4259	228.983	7.07142	21.9458	3.18329	188.379	1185.02	8.41066
		C04	C	8.6	506.725	23.0842	257.255	10.6457	20.0267	3.7767	138.895	1111.07	8.92355
		C05	C	9.7	379.697	27.2483	298.232	31.262	32.7409	5.66956	249.333	1314.19	12.2183
		C06	C	7.3	389.962	32.1598	377.121	15.8817	28.6643	5.54808	325.123	1186.56	11.8715
		C07	C	9.2	403.296	25.3829	297.359	8.6974	19.9016	4.93417	120.854	1265.02	10.8049
		C12	C	9.5	579.776	24.7837	260.784	13.3564	37.5074	4.20821	166.146	1332.26	9.03805
		C13	C	8.6	489.589	28.8594	322.567	86.4265	25.5194	4.45609	211.677	1296.91	11.7691
		C16	C	8.3	490.809	24.9145	260.494	7.8312	22.7651	3.15366	172.715	1071.55	8.69196
		PD01	PD	11.5	469.6	37.7746	460.663	8.65675	27.8701	7.7712	336.035	1469.7	15.2126
		PD02	PD	9.4	457.872	21.4845	264.292	7.5321	17.385	4.63749	152.197	955.716	8.10952
		PD03	PD	10	283.541	27.2736	377.482	4.97705	21.8664	5.25806	188.669	1001.21	9.82685
		PD04	PD	12.4	359.299	25.1392	304.406	11.004	24.1148	4.26056	220.32	1425.17	12.3392
		PD05	PD	9.2	273.706	15.2263	184.868	8.64603	13.9113	2.8396	158.995	730.804	5.55119
		PD06	PD	7.5	414.23	23.7962	252.147	86.1733	28.0154	3.36607	130.479	1185.53	7.05756
		PD07	PD	11.5	494.694	34.8753	466.59	8.01299	31.015	6.25753	236.759	2140.11	12.0016
		PD08	PD	10.8	301.599	18.9827	235.717	19.9097	26.0289	3.96092	134.169	1050.57	6.54781
		PD09	PD	14.2	367.327	20.0513	240.924	30.41	20.2212	2.76569	96.4331	1039.38	7.05053
				AVG C	471.925	26.2323	287.849	10.5806	26.1339	4.36622	196.64	1220.32	10.216
				AVG HD	380.208	24.956	309.676	9.8198	23.3809	4.56857	183.784	1222.02	9.29965
				SD C	73.1856	3.05689	46.6828	3.44183	6.37874	0.976017	65.6387	96.8507	1.61018
				+SD	545.11	29.2892	334.532	14.0225	32.5126	5.34224	262.279	1317.17	11.8262
				-SD	398.739	23.1755	241.167	7.13881	19.7552	3.3902	131.001	1123.47	8.60582
				SD HD	83.4843	7.3817	101.973	4.79391	5.53809	1.64846	72.3628	413.908	3.25779
				+SD	463.692	32.3377	411.649	14.6137	28.919	6.21703	256.147	1635.93	12.5574
				-SD	296.723	17.5743	207.704	5.02589	17.8428	2.92011	111.421	808.113	6.04186
				CI C	61.1847	2.55562	39.0278	3.18316	6.69408	0.815971	54.8753	80.9692	1.34614
				+CI	533.109	28.788	326.877	13.7638	32.828	5.18219	251.515	1301.29	11.5621
				-CI	410.74	23.6767	248.822	7.39748	19.4398	3.55025	141.765	1139.35	8.86985
				CI HD	64.1717	5.67408	78.3832	4.43363	4.25695	1.26712	55.6229	318.158	2.50416
				+CI	444.379	30.63	388.06	14.2534	27.6379	5.83569	239.407	1540.18	11.8038
				-CI	316.036	19.2819	231.293	5.38617	19.1239	3.30145	128.161	903.863	6.79549
				T.TEST	0.0290384	0.644187	0.57465	0.746415	0.360857	0.760017	0.706312	0.990717	0.469274
				Sig.	NS	NS	NS	NS	NS	NS	NS	NS	NS
				M-W U TEST	0.2	0.5	1	1	0.7	1	0.5	0.7	0.5
				Sig.	NS	NS	NS	NS	NS	NS	NS	NS	NS

## Sheet: HP Blanks
	23 Na [ He ]	24 Mg [ He ]	39 K [ He ]	44 Ca [ He ]	55 Mn [ He ]	56 Fe [ He ]	63 Cu [ He ]	66 Zn [ He ]	78 Se [ HEHe ]
Comment	Conc. [ ug/l ]	Conc. [ ug/l ]	Conc. [ ug/l ]	Conc. [ ug/l ]	Conc. [ ug/l ]	Conc. [ ug/l ]	Conc. [ ug/l ]	Conc. [ ug/l ]	Conc. [ ug/l ]
Rinse
Blank	0	0	0	0	0	0	0	0	0
0.5ug/L	42.2373	40.5237	40.9367	48.7687	0.477628	53.0806	0.493002	0.64878	0.40427
1ug/L	138.735	98.6155	97.8001	112.176	1.04912	107.145	1.08159	1.31911	1.01788
2ug/L	203.733	200.799	193.775	203.74	2.09148	216.837	2.224	2.09687	1.97949
5ug/L	419.439	412.061	404.09	418.937	4.28	430.695	4.36885	4.44196	4.22012
10ug/L	1072.42	991.42	964.321	1023.28	10.1847	1030	10.3564	10.3993	10.1632
20ug/L	2002.62	2004.85	1874.93	1956.49	20.0495	1999.67	20.2528	20.1745	20.1466
50ug/L	4937.08	4933.6	4976.82	4940.52	49.3155	4949.44	49.3667	50.3542	49.4788
100ug/L	10027.3	10037.5	10045.2	10040	100.348	10025.4	100.257	99.7701	100.255
C03	11701.6	534.111	8483.83	295.585	1.14667	169.351	11.6324	74.3006	0.62323
C04	10023	476.459	8628.34	402.834	0.947263	181.886	7.7642	63.0643	0.598592
C05	8471.03	634.339	11282.1	1334.26	1.74673	307.971	15.7204	84.1341	0.924436
C06	6547.45	563.44	10736.6	510.12	1.15087	226.805	15.4271	57.1682	0.675964
C07	8533.74	560.454	10669.2	352.071	1.00702	254.208	7.22705	76.8119	0.775357
C12	12668.1	565.068	9662.03	558.299	1.95976	223.877	10.2595	83.5327	0.669719
C13	9684.08	595.659	10818.9	3270.38	1.20707	214.605	11.8327	73.6124	0.789472
C16	9369.54	496.296	8432.19	285.995	1.03922	146.582	9.31799	58.6993	0.562718
PD01	7668.57	643.68	12755.7	270.437	1.08833	308.983	15.508	68.8702	0.842473
PD02	12110.7	592.971	11853.5	381.124	1.0996	298.654	11.3768	72.5388	0.727424
PD03	6130.16	615.292	13838.5	205.851	1.13049	276.785	11.5277	62.1148	0.720505
PD04	8263.88	603.34	11871.8	484.175	1.32631	238.592	14.3208	94.0615	0.96246
PD05	7806.09	453.134	8940.22	471.727	0.948749	197.182	12.815	59.809	0.536911
PD06	8765.11	525.419	9047.04	3488.3	1.41758	173.42	7.80263	71.9857	0.50645
PD07	8533.48	627.756	13647.7	264.429	1.27937	262.816	11.542	105.935	0.702093
PD08	7977.3	523.923	10571.9	1007.43	1.64633	255.083	10.0291	79.7379	0.587339
PD09	9124.39	519.729	10147.7	1445.08	1.20114	167.269	6.76961	74.0867	0.593937
BLANK	2.12716	<0.00	5.52241	<0.00	<0.00	<0.00	0.000317661	<0.00	0.0122577
BLANK	42.9516	<0.00	9.04113	0.806907	0.00436164	1.47684	0.0319323	<0.00	0.002825
Highest blank	42.95	<0.00	9.04	0.81	0	1.48	0	<0.00	0.01
Lowest sample	6130.16	453.13	8432.19	205.85	0.95	146.58	6.77	57.17	0.51
Highest blank/lowest sample	0.00700634	<0.00	0.00107208	0.0039349	0	0.0100969	0	<0.00	0.0196078
%	0.700634	<0.00	0.107208	0.39349	0	1.00969	0	<0.00	1.96078

## Sheet: MED Results
		0			23 Na [ He ]	24 Mg [ He ]	39 K [ He ]	44 Ca [ He ]	55 Mn [ He ]	56 Fe [ He ]	63 Cu [ He ]	66 Zn [ He ]	78 Se [ HEHe ]
		Comment	Class	Sample Weight	Conc. [ mmol/kg ]	Conc. [ mmol/kg ]	Conc. [ mmol/kg ]	Conc. [ mmol/kg ]	Conc. [ umol/kg ]	Conc. [ mmol/kg ]	Conc. [ umol/kg ]	Conc. [ mmol/kg ]	Conc. [ umol/kg ]
		C01	C	9.9	265.678	20.1445	194.804	8.72049	16.8356	2.16008	178.806	707.651	7.35116
		C04	C	11.2	302.152	20.2604	204.44	16.1116	24.5233	2.7004	155.38	869.327	6.83831
		C06	C	14.2	233.412	18.2276	200.704	5.80926	15.9826	2.75179	243.728	863.535	7.44529
		C08	C	9.5	211.959	19.2918	203.658	5.44509	14.9577	2.33255	189.147	685.815	6.3976
		C10	C	11.1	311.254	17.5909	150.989	9.37411	16.9888	2.0853	74.2667	576.99	6.28434
		C11	C	10.2	259.698	18.1693	201.192	6.81586	18.7338	3.63566	402.63	624.095	6.03811
		C12	C	12.1	411.373	22.8117	280.132	31.3	38.9795	13.62	331.054	1008.31	8.51797
		C14	C	11.4	245.848	19.6179	204.368	4.7643	17.4868	2.46344	337.188	766.159	7.46012
		C16	C	10.8	441.909	20.3531	206.579	14.6401	17.2236	4.00994	226.425	855.406	7.47445
		PD01	PD	12.1	347.383	19.4066	210.152	9.02787	14.6744	1.67072	104.248	581.445	6.80474
		PD02	PD	13.7	275.864	19.5638	198.542	6.08399	13.5542	2.32703	171.085	760.428	7.91168
		PD03	PD	11.4	291.501	18.0375	199.646	5.01552	15.9274	2.04181	130.367	603.732	6.80398
		PD04	PD	12.1	348.723	21.0188	199.847	5.51464	18.4303	2.66601	152.338	729.323	8.43521
		PD05	PD	10.5	213.19	17.6639	180.164	4.28822	13.1002	2.18889	160.157	563.372	6.59104
		PD06	PD	15.5	230.6	18.5926	197.165	6.9738	18.3934	2.30488	96.4412	673.082	8.71066
		PD07	PD	13	366.727	19.0073	177.709	9.7113	15.7469	2.29273	71.3823	785.321	8.4475
		PD08	PD	9.3	219.414	18.3801	188.548	5.38298	22.8633	2.71044	184.922	878	9.38763
		PD09	PD	14.2	271.534	17.9337	180.204	5.63448	12.2131	1.98106	91.327	814.237	6.95321
				AVG C	298.142	19.6075	205.207	8.9601	20.1902	2.7674	237.625	773.031	7.08971
				AVG HD	284.993	18.8449	192.442	6.40364	16.1004	2.24262	129.141	709.882	7.78285
				SD C	79.5001	1.56829	32.984	4.2782	7.55503	0.698783	103.254	137.907	0.775939
				+SD	377.643	21.1758	238.191	13.2383	27.7452	3.46618	340.879	910.938	7.86564
				-SD	218.642	18.0392	172.223	4.6819	12.6351	2.06861	134.371	635.125	6.31377
				SD HD	58.4767	1.04529	11.2508	1.83984	3.33931	0.32602	40.0426	110.883	1.02125
				+SD	343.47	19.8902	203.693	8.24348	19.4397	2.56864	169.183	820.765	8.8041
				-SD	226.516	17.7996	181.191	4.56381	12.761	1.9166	89.0981	598.999	6.7616
				CI C	61.1092	1.2055	25.3537	3.57666	5.80731	0.584197	79.3681	106.004	0.59644
				+CI	359.252	20.813	230.561	12.5368	25.9975	3.35159	316.993	879.036	7.68615
				-CI	237.033	18.402	179.854	5.38344	14.3829	2.1832	158.257	667.027	6.49327
				CI HD	44.9492	0.803484	8.64809	1.53814	2.56682	0.250601	30.7795	85.2324	0.785006
				+CI	329.942	19.6484	201.09	7.94179	18.6672	2.49322	159.92	795.115	8.56786
				-CI	240.044	18.0414	183.794	4.8655	13.5335	1.99202	98.3612	624.65	6.99784
				T.TEST	0.695109	0.245006	0.297978	0.150736	0.165499	0.0815403	0.0143098	0.300957	0.125885
				Sig.	NS	NS	NS	NS	NS	NS	*	NS	NS
				Q-Value	1	0.6	0.3	0.6	0.4	0.3	0.03	0.8	0.8
				Sig.	NS	NS	NS	NS	NS	NS	*	NS	NS

## Sheet: MED Blanks
	23 Na [ He ]	24 Mg [ He ]	39 K [ He ]	44 Ca [ He ]	55 Mn [ He ]	56 Fe [ He ]	63 Cu [ He ]	66 Zn [ He ]	78 Se [ HEHe ]
Comment	Conc. [ ug/l ]	Conc. [ ug/l ]	Conc. [ ug/l ]	Conc. [ ug/l ]	Conc. [ ug/l ]	Conc. [ ug/l ]	Conc. [ ug/l ]	Conc. [ ug/l ]	Conc. [ ug/l ]
Rinse
Blank	0	0	0	0	0	0	0	0	0
0.5ug/L	72.1245	73.2479	70.365	77.4056	0.751712	75.9249	0.840077	0.788582	0.743755
1ug/L	102.407	100.146	94.868	93.1808	1.0647	106.887	1.07461	1.19589	1.00585
2ug/L	195.187	191.685	183.037	192.409	2.02476	202.708	2.69751	3.32113	2.04976
5ug/L	724.876	727.674	684.95	726.529	7.36721	737.877	7.59441	8.13161	7.36077
10ug/L	1044.38	985.553	924.982	967.395	9.9901	998.986	10.2596	11.0059	10.2981
20ug/L	2066.97	1997.14	1871.08	1979.93	21.6382	2383.46	20.7106	21.1591	17.0595
50ug/L
100ug/L	9970.88	9990.68	10024.3	9996.03	99.5526	9911.26	99.6858	99.4812	100.438
C01	7638.25	604.336	9496.72	479.627	1.15745	75.603	14.528	58.3812	0.716738
C04	7713.93	539.737	8850.2	786.893	1.49715	83.9283	11.2106	63.6869	0.592061
C06	7784.29	634.321	11349.8	370.631	1.27461	111.723	22.9714	82.6403	0.842063
C08	6435.07	611.165	10484.3	316.251	1.08593	86.211	16.2288	59.7482	0.658697
C10	9664.45	569.945	7949.58	556.822	1.26142	78.8245	6.5169	51.4098	0.661741
C11	8302.55	606.127	10906.6	416.858	1.4322	141.5	36.3776	57.2545	0.654652
C12	8136.95	470.833	9395.63	1184.35	1.84373	217.507	18.5059	57.2314	0.571386
C14	7746.66	645.035	10919.4	287.192	1.31763	94.4977	30.0266	69.2761	0.797188
C16	9249.15	444.511	7331.49	586.188	0.862042	102.173	13.393	51.3757	0.530536
PD01	9667.67	563.569	9917.08	480.644	0.976578	56.604	8.19908	46.4342	0.642231
PD02	10342.1	765.336	12621.3	436.344	1.21513	106.206	18.1265	81.8069	1.00589
PD03	7777.25	502.164	9031.98	255.992	1.01617	66.3181	9.82967	46.2217	0.615624
PD04	12111.1	761.72	11769	366.393	1.53064	112.719	14.952	72.6843	0.993499
PD05	7355.06	635.901	10539.6	283.023	1.08077	91.9333	15.6153	55.7739	0.771151
PD06	7584.42	638.099	10995.9	438.791	1.44664	92.2875	8.96421	63.5255	0.971587
PD07	9278.19	501.793	7623.71	470.027	0.95269	70.6161	5.10384	57.0143	0.724796
PD08	8579.08	749.907	12500.7	402.647	2.13772	129.017	20.4338	98.5116	1.2448
PD09	9118.11	628.396	10260.8	361.959	0.98071	80.9859	8.66693	78.4599	0.791832
BLANK	296.318	25.5702	369.608	26.8514	0.0849976	3.30578	0.639935	2.28468	0.0130955
BLANK	<0.00	0.745742	12.583	3.78707	0.0492252	2.42146	0.103852	0.13285	3.60667e-05
Highest blank	296.32	25.57	369.61	26.85	0.08	3.31	0.64	2.28	0.01
Lowest sample	6266.91	444.51	7331.49	255.99	0.86	56.6	5.1	46.22	0.53
Highest blank/lowest sample	0.0472833	0.057524	0.050414	0.104887	0.0930233	0.0584806	0.12549	0.0493293	0.0188679
%	4.72833	5.7524	5.0414	10.4887	9.30233	5.84806	12.549	4.93293	1.88679

## Sheet: MCX Results
		0			23 Na [ He ]	24 Mg [ He ]	39 K [ He ]	44 Ca [ He ]	55 Mn [ He ]	56 Fe [ He ]	63 Cu [ He ]	66 Zn [ He ]	78 Se [ HEHe ]
		Comment	Class	Sample Weight	Conc. [ mmol/kg ]	Conc. [ mmol/kg ]	Conc. [ mmol/kg ]	Conc. [ mmol/kg ]	Conc. [ umol/kg ]	Conc. [ mmol/kg ]	Conc. [ umol/kg ]	Conc. [ mmol/kg ]	Conc. [ umol/kg ]
		C01	C	12.5	191.183	17.2134	199.181	10.97	10.3516	3.65124	163.326	573.938	6.35072
		C03	C	12.2	215.814	17.5944	204.068	3.517	11.0925	3.51642	138.689	553.35	6.11006
		C04	C	11.3	257.668	17.6111	221.456	9.95	25.508	3.22183	180.536	603.618	5.44042
		C05	C	12.6	241.483	16.8063	184.356	3.97975	11.7923	3.4588	162.385	586.58	6.63541
		C06	C	11	312.207	21.9015	272.906	4.51455	13.2418	4.543	313.95	705.844	9.63921
		C07	C	10.6	337.148	21.3949	278.278	4.92648	16.5166	3.93157	347.339	860.687	9.05651
		C08	C	9.9	319.292	22.9745	279.736	5.03386	16.5129	4.43347	295.005	797.073	8.4606
		C12	C	11.9	267.849	17.7781	227.115	4.58747	11.8252	4.10605	263.356	692.557	7.17921
		C13	C	13.6	242.756	16.1288	185.213	4.19678	14.1237	3.22713	144.758	621.878	5.87795
		PD01	PD	11.7	259.755	17.7008	211.699	4.80051	10.5984	3.18973	221.202	616.767	8.22826
		PD02	PD	12.1	294.396	17.8897	234.852	4.75197	11.4349	3.78398	185.793	683.731	7.81738
		PD03	PD	11.4	307.411	18.8955	252.19	5.17374	14.3167	3.87475	217.4	701.222	8.91615
		PD04	PD	15.2	206.916	12.6311	169.012	3.35813	11.413	2.32697	108.06	457.159	4.77993
		PD05	PD	12.9	282.271	15.9493	174.266	5.08131	14.474	4.42292	272.642	656.57	6.97479
		PD06	PD	11.1	298.86	22.3705	269.518	5.43766	19.6596	5.18731	211.514	700.091	9.33792
		PD07	PD	13.1	187.965	16.1555	190.669	3.21192	12.4444	3.56604	253.16	594.677	7.02285
		PD08	PD	11.2	289.024	18.966	197.019	4.58657	16.5384	3.77454	142.354	719.416	9.28054
		PD09	PD	14.3	142.828	13.5296	162.898	2.5895	10.4419	2.73126	144.738	444.113	5.82467
				AVG C	265.044	18.8225	228.034	4.3937	14.5516	3.78772	223.26	666.169	7.19445
				AVG HD	252.159	17.1209	206.903	4.33237	13.4801	3.65084	195.207	619.305	7.57583
				SD C	49.1927	2.53262	39.3757	0.536117	4.66772	0.492998	81.2506	106.47	1.5024
				+SD	314.237	21.3552	267.41	4.92981	19.2193	4.28072	304.511	772.639	8.69685
				-SD	215.852	16.2899	188.659	3.85758	9.88391	3.29473	142.01	559.699	5.69206
				SD HD	58.5901	2.96646	38.0366	1.01196	3.08809	0.855721	54.5579	103.92	1.57488
				+SD	310.749	20.0873	244.939	5.34433	16.5682	4.50656	249.765	723.225	9.15072
				-SD	193.569	14.1544	168.866	3.32041	10.3921	2.79511	140.649	515.385	6.00095
				CI C	37.8129	1.94675	30.2668	0.495826	3.58792	0.378952	62.4548	81.8401	1.15484
				+CI	302.857	20.7693	258.301	4.88952	18.1395	4.16668	285.715	748.01	8.3493
				-CI	227.232	16.8758	197.767	3.89787	10.9637	3.40877	160.806	584.329	6.03961
				CI HD	45.0363	2.28023	29.2376	0.77786	2.37372	0.657765	41.9369	79.88	1.21056
				+CI	297.195	19.4011	236.14	5.11023	15.8539	4.3086	237.144	699.185	8.7864
				-CI	207.122	14.8407	177.665	3.55451	11.1064	2.99307	153.27	539.425	6.36527
				T.TEST	0.620437	0.209537	0.263893	0.878612	0.574933	0.684428	0.404314	0.358732	0.606351
				Sig.	NS	NS	NS	NS	NS	NS	NS	NS	NS
				Q-Value	1	0.6	0.5	0.9	0.9	0.9	0.5	0.9	0.9
				Sig.	NS	NS	NS	NS	NS	NS	NS	NS	NS

## Sheet: MCX Blanks
	23 Na [ He ]	24 Mg [ He ]	39 K [ He ]	44 Ca [ He ]	55 Mn [ He ]	56 Fe [ He ]	63 Cu [ He ]	66 Zn [ He ]	78 Se [ HEHe ]
Comment	Conc. [ ug/l ]	Conc. [ ug/l ]	Conc. [ ug/l ]	Conc. [ ug/l ]	Conc. [ ug/l ]	Conc. [ ug/l ]	Conc. [ ug/l ]	Conc. [ ug/l ]	Conc. [ ug/l ]
Rinse
Blank	0	0	0	0	0	0	0	0	0
0.5ug/L	52.1692	44.4318	45.5735	35.0738	0.493759	47.7138	0.532342	0.86462	0.428915
1ug/L	99.2309	98.214	92.623	84.3545	1.01875	102.607	1.08364	1.01587	1.0074
2ug/L	195.347	197.482	187.988	186.619	2.01544	206.764	2.19829	2.23296	2.01692
5ug/L	516.435	456.675	451.773	442.826	4.82268	476.379	4.81313	8.52478	4.68818
10ug/L	1053.24	997.987	947.484	971.979	10.0695	1014.27	10.3703	10.3212	10.2573
20ug/L	2022.14	1958.99	1861.17	1931.75	19.9375	1987.61	20.2407	21.1003	20.1201
50ug/L	4987.36	5016.51	5044.95	5027.01	49.3094	4957.88	50.1114	50.0039	49.6543
100ug/L	9995.84	10002.4	10013.3	10006.3	100.359	10023.1	99.8635	99.563	100.139
C01	6870.63	645.502	12137.6	753.854	0.889593	319.483	16.5878	59.1874	0.773994
C03	7388.01	628.498	11845.6	230.327	0.908053	293.095	13.4176	54.358	0.709348
C04	7567.37	539.702	11028.3	558.916	1.79141	230.381	14.9842	50.8702	0.541856
C05	8817.71	640.36	11414.7	278.003	1.02968	307.507	16.7572	61.4628	0.821681
C06	8688.72	636.02	12878.4	240.355	0.881243	307.834	24.6922	56.3687	0.909748
C07	8712.84	576.943	12194.3	243.557	1.02069	247.381	25.3675	63.8265	0.79372
C08	7197.58	540.415	10692.6	217.082	0.890137	243.334	18.7938	51.5599	0.646795
C12	8723.94	604.215	12543.1	285.838	0.92101	325.616	24.241	64.7282	0.792985
C13	10327	715.963	13360.2	341.544	1.43678	334.258	17.4033	75.9149	0.848005
PD01	8178.32	581.536	11302	289.142	0.797948	244.52	19.6822	55.7233	0.878566
PD02	9913.59	628.614	13410	306.124	0.920799	310.247	17.6813	66.0693	0.892744
PD03	9188.77	589.359	12782.1	295.847	1.02333	281.995	18.3647	60.1464	0.903819
PD04	10995.3	700.391	15228.9	341.379	1.45028	301.07	16.2281	69.7106	0.861397
PD05	10803.7	636.988	11309.8	372.056	1.32474	412.17	29.4907	72.1115	0.905326
PD06	8469.2	661.504	12950.9	294.788	1.33224	357.912	16.9394	56.9304	0.897409
PD07	7419.04	665.386	12761.1	242.527	1.17457	342.702	28.2391	67.3546	0.940049
PD08	8338.69	570.982	9638.49	253.15	1.14102	265.148	11.6069	59.5608	0.908037
PD09	6717.59	663.999	12991.3	232.992	1.1744	312.769	19.2384	59.939	0.929048
BLANK	5.65362	0.887746	1.28679	<0.00	0.00201776	2.35781	0.883692	0.525726	0.00455595
BLANK	10.8742	0.0475419	<0.00	<0.00	<0.00	0.567922	0.0290413	<0.00	<0.00
Highest blank	10.87	0.89	1.29	<0.00	0.00201776	2.36	0.88	0.53	0.00455595
Lowest sample	6717.59	539.7	9638.49	217.08	0.8	230.38	11.61	50.87	0.54
Highest blank/lowest sample	0.00161814	0.00164906	0.000133838	<0.00	0.0025222	0.0102439	0.0757967	0.0104187	0.00843694
%	0.161814	0.164906	0.0133838	<0.00	0.25222	1.02439	7.57967	1.04187	0.843694

## Sheet: CG Results
		0			23 Na [ He ]	24 Mg [ He ]	39 K [ He ]	44 Ca [ He ]	55 Mn [ He ]	56 Fe [ He ]	63 Cu [ He ]	66 Zn [ He ]	78 Se [ HEHe ]
		Comment	Class	Sample Weight	Conc. [ mmol/kg ]	Conc. [ mmol/kg ]	Conc. [ mmol/kg ]	Conc. [ mmol/kg ]	Conc. [ umol/kg ]	Conc. [ mmol/kg ]	Conc. [ umol/kg ]	Conc. [ mmol/kg ]	Conc. [ umol/kg ]
		C02	C	9.9	298.984	16.8311	222.237	5.26429	16.0911	2.8945	191.463	710.858	6.6769
		C04	C	11.2	325.163	22.2554	290.979	5.55518	20.5932	3.66634	181.947	849.138	7.25418
		C05	C	9.5	426.745	24.1663	289.962	7.33465	22.2973	3.95587	337.3	900.92	9.49494
		C06	C	10.8	384.391	20.6524	258.588	5.76637	19.2901	3.14676	134.069	747.156	7.41243
		C07	C	11.1	306.373	19.08	270.266	5.48922	15.7342	3.67239	246.93	800.772	5.77725
		C08	C	12.1	396.929	23.405	304.666	9.06156	16.9269	4.09881	184.841	827.102	8.45446
		C11	C	11.4	373.414	30.1808	331.47	7.79071	24.9819	4.73702	363.439	1106.9	11.9954
		C12	C	14.2	196.449	17.4062	197.185	3.08069	12.0584	2.37329	162.44	478.788	4.84221
		C13	C	10.2	291.266	19.9359	229.537	5.99173	13.1921	3.10934	128.377	802.634	7.45626
		PD01	PD	12.1	343.734	21.4588	280.991	14.59	27.5916	6.35782	276.339	770.811	8.55718
		PD02	PD	13.7	380.603	24.2135	308.479	6.29783	19.2223	3.95185	274.935	1033.28	11.3291
		PD03	PD	11.4	328.347	27.8194	339.511	6.82562	24.4697	4.86038	287.021	842.869	9.52838
		PD04	PD	12.1	422.417	24.8601	319.635	6.09926	16.8446	4.57017	212.716	996.027	9.65929
		PD05	PD	10.5	326.162	20.6849	255.273	5.8081	16.4195	2.72121	192.661	603.904	7.57538
		PD06	PD	15.5	243.078	16.4962	204.309	4.06561	19.8605	2.38574	146.962	639.077	4.98875
		PD07	PD	13	372.241	23.8537	275.309	7.35242	27.4779	3.71948	486.348	792.672	7.16048
		PD08	PD	9.3	393.237	24.4272	321.463	6.42502	23.49	3.4144	154.334	867.054	9.19337
		PD09	PD	14.2	331.009	20.5368	272.036	7.58157	12.6884	2.56774	174.617	555.157	6.36434
				AVG C	333.302	21.5459	266.099	6.14827	17.9072	3.51715	214.534	802.697	7.70711
				AVG HD	348.981	22.7056	286.334	6.30693	20.8961	3.83875	245.104	788.984	8.26181
				SD C	70.2353	4.0961	43.3486	1.72265	4.24077	0.712816	84.6913	166.351	2.10631
				+SD	403.537	25.642	309.447	7.87092	22.148	4.22996	299.225	969.048	9.81342
				-SD	263.066	17.4498	222.75	4.42562	13.6665	2.80433	129.843	636.346	5.6008
				SD HD	51.7262	3.28341	41.3952	1.08997	5.18826	1.28	105.155	167.068	1.93384
				+SD	400.707	25.989	327.729	7.3969	26.0843	5.11875	350.258	956.052	10.1956
				-SD	297.255	19.4222	244.939	5.21696	15.7078	2.55876	139.949	621.916	6.32797
				CI C	53.9877	3.14854	33.3207	1.32415	3.25975	0.547919	65.0995	127.869	1.61905
				+CI	387.289	24.6944	299.42	7.47242	21.167	4.06506	279.633	930.565	9.32616
				-CI	279.314	18.3974	232.778	4.82412	14.6475	2.96923	149.434	674.828	6.08806
				CI HD	39.7603	2.52385	31.8192	0.91124	3.98805	0.983893	80.829	128.42	1.48648
				+CI	388.741	25.2295	318.153	7.21817	24.8841	4.82265	325.933	917.404	9.74829
				-CI	309.221	20.1818	254.515	5.39569	16.908	2.85486	164.275	660.564	6.77533
				T.TEST	0.597777	0.517373	0.326265	0.821934	0.2003	0.522112	0.507134	0.863669	0.568756
				Sig.	NS	NS	NS	NS	NS	NS	NS	NS	NS
				Q-Value	1	0.6	0.5	0.9	0.7	1	0.5	1	0.8
				Sig.	NS	NS	NS	NS	NS	NS	NS	NS	NS

## Sheet: CG Blanks
	23 Na [ He ]	24 Mg [ He ]	39 K [ He ]	44 Ca [ He ]	55 Mn [ He ]	56 Fe [ He ]	63 Cu [ He ]	66 Zn [ He ]	78 Se [ HEHe ]
Comment	Conc. [ ug/l ]	Conc. [ ug/l ]	Conc. [ ug/l ]	Conc. [ ug/l ]	Conc. [ ug/l ]	Conc. [ ug/l ]	Conc. [ ug/l ]	Conc. [ ug/l ]	Conc. [ ug/l ]
Rinse
Blank	0	0	0	0	0	0	0	0	0
0.5ug/L	45.2271	45.7084	43.8974	51.7945	0.492874	48.0219	0.489306	0.428883	0.467179
1ug/L	94.1982	97.7059	88.1629	103.776	1.0042	99.9901	1.07074	0.659069	0.931658
2ug/L	194.51	197.053	188.612	202.673	2.03483	210.857	2.25797	1.76145	2.05584
5ug/L	456.406	459.996	446.494	459.243	4.77779	475.955	4.91633	6.86614	4.70969
10ug/L	1038.23	983.92	940.47	1000.67	10.0077	1002.85	10.1655	9.69895	9.86861
20ug/L	2014.59	1931.01	1862.07	1958.98	19.8279	1970.03	20.1423	19.3007	19.5486
50ug/L	5143.46	5166.02	5221.61	5114.47	51.585	5107.4	51.8624	49.8121	51.0591
100ug/L	9923.9	9934.5	9925.79	9952.84	99.2516	9953.01	99.0222	100.179	99.5881
C02	7636.99	545.446	10205.2	300.545	0.827142	198.5	9.51271	60.3902	0.663011
C04	7938.94	562.19	11314.7	254.02	1.55111	189.714	13.5646	59.8943	0.552554
C05	8320.73	488.775	10487.3	280.271	1.07087	196.131	15.0586	56.7692	0.630166
C06	8679.06	561.888	12094.7	380.292	0.795564	163.924	12.9391	41.77	0.565917
C07	9716.99	574.191	11195.4	319.497	1.21409	219.313	21.7052	58.8661	0.733199
C08	6190.11	572.317	10535.6	185.704	0.908601	182.079	14.4653	43.292	0.517438
C11	8732.78	583.938	10951.8	329.976	1.54151	212.457	32.2449	53.3627	0.569688
C12	10367.4	701.649	13680.7	355.478	1.04853	356.333	23.4906	68.8112	0.915376
C13	7703.11	550.154	11688.6	251.761	1.16661	211.474	12.1813	57.7244	0.582801
PD01	9077.08	600.691	12046.3	309.223	1.09272	184.389	15.1528	48.2278	0.714965
PD02	7009.85	637.269	13236.7	261.711	0.97563	251.908	17.197	52.4283	0.837762
PD03	8775.53	571.661	12164.1	712.781	1.68447	395.202	19.9379	56.4696	0.74088
PD04	10224.9	629.127	13307.8	446.554	1.0427	257.077	13.4564	61.1394	0.738581
PD05	8878.68	576.98	13280.9	304.323	1.09038	259.124	20.2236	66.5922	0.567788
PD06	8458.22	747.785	14829.8	336.367	1.50734	304.843	20.8952	62.3048	0.832399
PD07	9081.1	643.873	11501	289.512	1.1511	251.84	13.269	74.3147	1.07096
PD08	7676.43	561.734	11805.1	308.924	1.12276	244.139	14.149	59.64	0.86154
PD09	8330.86	702.608	12539.5	332.507	1.33278	257.315	22.9148	70.8639	0.907569
BLANK	8.71481	0.0439647	2.1614	9.23011	0.00863362	0.927733	0.0137315	<0.00	<0.00
BLANK	6.44996	0.255033	1.75816	4.99638	0.0097772	0.812463	0.0494017	<0.00	<0.00
Highest blank	8.71	0.26	2.16	9.23	0.01	0.93	0.05	<0.00	<0.00
Lowest sample	6187.53	299.008	5763.24	169.94	0.52054	78.7459	8.23549	27.2524	0.277859
Highest blank/lowest sample	0.00140767	<0.00	0.000374789	0.0543133	0.0192108	0.0118101	0.00607129	<0.00	<0.00
%	0.140767	<0.00	0.0374789	5.43133	1.92108	1.18101	0.607129	<0.00	<0.00

## Sheet: SN Results
		0			23 Na [ He ]	24 Mg [ He ]	39 K [ He ]	44 Ca [ He ]	55 Mn [ He ]	56 Fe [ He ]	63 Cu [ He ]	66 Zn [ He ]	78 Se [ HEHe ]
		Comment	Class	Sample Weight	Conc. [ mmol/kg ]	Conc. [ mmol/kg ]	Conc. [ mmol/kg ]	Conc. [ mmol/kg ]	Conc. [ umol/kg ]	Conc. [ mmol/kg ]	Conc. [ umol/kg ]	Conc. [ mmol/kg ]	Conc. [ umol/kg ]
		C01	C	13.4	245.562	20.8764	252.689	4.08467	15.8263	3.14258	184.585	502.967	7.112
		C03	C	13.2	242.311	17.1802	195.492	4.9125	17.249	4.35856	302.92	625.29	7.45529
		C06	C	13.7	221.866	19.3871	236.656	5.72306	14.8785	2.67024	256.706	624.446	7.1172
		C07	C	11.1	292.898	22.8127	276.831	8.03846	25.394	5.48677	352.518	933.859	9.77029
		C11	C	12.7	322.811	18.2098	194.246	6.73925	16.2618	4.5024	272.771	702.931	7.36667
		C16	C	13.4	238.711	16.7456	239.921	5.75437	16.6525	3.43818	231.992	563.333	6.7808
		PD1	PD	10.7	366.275	23.2106	274.312	7.15635	25.3075	8.14231	242.446	750.606	8.75409
		PD2	PD	11.4	233.742	24.1997	279.779	6.32267	23.389	8.92334	305.23	734.033	8.10937
		PD3	PD	14.3	166.877	12.8001	126.068	4.61071	12.4169	3.14826	100.421	419.225	5.54101
		PD4	PD	15.1	238.449	18.1765	205.2	4.34845	22.9203	4.13071	202.227	643.131	6.7465
		PD5	PD	15.5	194.794	18.2641	199.622	7.86089	14.6144	4.07249	155.347	648.644	7.51057
		PD6	PD	13.7	198.886	19.3175	240.13	4.50711	17.5594	5.58409	166.331	517.622	7.97988
		PD7	PD	15.1	238.068	19.7769	241.361	9.09018	21.4214	13.6221	254.852	772.892	10.3844
		PD8	PD	12.8	224.093	22.0629	283.925	4.75285	24.6672	14.7726	317.667	852.421	9.87974
		PD9	PD	13.4	248.693	19.4959	247.282	5.13802	18.3379	4.59882	279.53	706.759	7.23626
				AVG C	260.693	19.202	232.639	5.87539	17.7104	3.93312	266.915	658.804	7.60038
				AVG PD	234.431	19.7005	233.075	5.97636	20.0704	7.44386	224.895	671.704	8.01576
				SD C	38.6093	2.323	32.4901	1.38541	3.84807	1.03766	57.8976	150.536	1.08884
				+SD	299.303	21.525	265.129	7.2608	21.5584	4.97078	324.813	809.341	8.68922
				-SD	222.084	16.879	200.149	4.48998	13.8623	2.89546	209.018	508.268	6.51153
				SD HD	56.0369	3.36043	50.1676	1.71876	4.57121	4.28524	73.7607	133.731	1.5099
				+SD	290.468	23.0609	283.243	7.69512	24.6416	11.7291	298.655	805.435	9.52566
				-SD	178.394	16.34	182.908	4.2576	15.4992	3.15862	151.134	537.973	6.50586
				CI C	40.518	2.43783	34.0962	1.4539	4.0383	1.08896	60.7598	157.978	1.14267
				+CI	301.211	21.6398	266.735	7.32929	21.7487	5.02208	327.675	816.782	8.74304
				-CI	220.175	16.7641	198.543	4.42149	13.6721	2.84417	206.155	500.826	6.45771
				CI HD	43.0738	2.58306	38.5623	1.32116	3.51374	3.29393	56.6975	102.795	1.16061
				+CI	277.505	22.2835	271.638	7.29752	23.5842	10.7378	281.592	774.499	9.17637
				-CI	191.357	17.1174	194.513	4.6552	16.5567	4.14993	168.197	568.909	6.85515
				T.TEST	0.302201	0.739581	0.984008	0.902204	0.301853	0.0418503	0.240569	0.868494	0.546999
				Sig.	NS	NS	NS	NS	NS	*	NS	NS	NS
				Q-Value	0.6	0.7	0.8	1	0.7	0.2	0.6	0.8	0.9
				Sig.	NS	NS	NS	NS	NS	NS	NS	NS	NS

## Sheet: SN Blanks
	23 Na [ He ]	24 Mg [ He ]	39 K [ He ]	44 Ca [ He ]	55 Mn [ He ]	56 Fe [ He ]	63 Cu [ He ]	66 Zn [ He ]	78 Se [ HEHe ]
Comment	Conc. [ ug/l ]	Conc. [ ug/l ]	Conc. [ ug/l ]	Conc. [ ug/l ]	Conc. [ ug/l ]	Conc. [ ug/l ]	Conc. [ ug/l ]	Conc. [ ug/l ]	Conc. [ ug/l ]
Rinse
Blank	0	0	0	0	0	0	0	0	0
0.5ug/L	48.8298	50.5686	51.2741	50.2935	0.479812	52.2228	0.507936	0.464732	0.45872
1ug/L	95.6626	98.3024	90.2747	110.023	1.007	101.221	0.998364	1.12011	1.03799
2ug/L	255.292	200.611	190.164	194.747	1.98925	205.145	2.21302	2.04136	1.98888
5ug/L	520.093	495.215	463.317	492.13	4.99477	524.237	5.22807	4.99372	5.15532
10ug/L	983.612	992.351	917.625	987.107	10.0731	1014.68	10.3481	10.6014	10.0631
20ug/L	2062.42	1959.62	1839.68	1973.32	20.0549	2010.01	20.3653	20.6237	19.8345
50ug/L	5100.42	5156.28	5122.52	5080.78	51.0248	5116.61	51.3143	52.6049	51.4858
100ug/L	9936.88	9930.94	9981.16	9966.63	99.4698	9936.89	99.2193	98.5112	99.2762
SN C01	7356.57	544.269	10063.9	285.318	1.25228	322.185	25.9905	54.4752	0.767597
SN C02	6991.01	637.448	12644.5	344.986	1.1211	204.861	22.8596	56.4624	0.760544
SN C03	9429.31	555.035	9620.98	376.59	1.13589	320.211	22.5172	58.9197	0.729742
SN C04	7357.06	538.538	12538.3	339.277	1.22729	258.001	20.2065	49.8211	0.708729
SN C05	7568.23	671.386	13205.5	240.832	1.1664	235.82	16.0774	44.4824	0.743347
SN C06	7477.69	607.731	11984	392.599	1.55031	341.057	25.4342	68.4145	0.845912
SN P02	9014.03	596.049	11447	336.921	1.48934	487.888	16.8621	53.0078	0.730616
SN P06	6128.73	662.103	12439	317.145	1.46649	569.666	22.6175	55.2286	0.721085
SN P07	5488.59	439.299	7030.82	290.106	0.97659	252.113	9.33415	39.5665	0.618045
SN P08	8281.33	658.716	12084.2	288.911	1.90353	349.293	19.8485	64.0945	0.794602
SN P10	2155.28	213.688	3544.35	143.589	0.340878	55.611	4.91586	16.0967	0.669848
SN P11	4341.21	3749.12	3854.31	3472.53	35.5077	3484.01	37.027	33.0639	35.6265
SN P12	5521.4	567.456	10754.4	266.256	1.51687	217.953	12.1786	33.7857	0.612458
SN P13	9292.26	562.426	10943.7	316.346	1.10596	91.4899	27.0005	65.6285	1.39027
SN P14	1634.56	144.261	2580.13	53.1627	0.284288	40.7081	5.80352	12.2153	0.55094
BLANK	<0.00	<0.00	<0.00	3.76409	<0.00	<0.00	<0.00	<0.00	<0.00
BLANK	<0.00	<0.00	<0.00	5.40667	<0.00	<0.00	0.504174	1.62967	<0.00
Highest blank	<0.00	<0.00	<0.00	5.41	<0.00	<0.00	0.5	1.63	<0.00
Lowest sample	1634.56	144.26	2580.13	53.16	0.28	40.71	4.92	16.1	0.55
Highest blank/lowest sample	<0.00	<0.00	<0.00	0.101768	<0.00	<0.00	0.101626	0.101242	<0.00
%	<0.00	<0.00	<0.00	10.1768	<0.00	<0.00	10.1626	10.1242	<0.00

[truncated: 4 more sheets: CB Results, CB Blanks, LC Results, LC Blanks]
